# Supplementary material for: Beneficial Effects of Synbiotics on the Gut Microbiome in Individuals with Low Fiber Intake: Secondary Analysis of a Double-Blind, Randomized Controlled Trial
Source: Nutrients. 2024 Jun 29;16(13):2082. doi: 10.3390/nu16132082 (PMC11243043; doi:10.3390/nu16132082)
Supplement: Supplementary file 1 [file nutrients-16-02082-s001.zip]

Archive with 10 entries (10 files):
- Figure S1.jpeg
- __MACOSX/._Figure S1.jpeg
- Figure S2.jpeg
- __MACOSX/._Figure S2.jpeg
- Table S1.xlsx
- __MACOSX/._Table S1.xlsx
- Table S2.xlsx
- __MACOSX/._Table S2.xlsx
- Table S3.xlsx
- __MACOSX/._Table S3.xlsx
