# Supplementary material for: Beneficial Effects of Synbiotics on the Gut Microbiome in Individuals with Low Fiber Intake: Secondary Analysis of a Double-Blind, Randomized Controlled Trial
Source: Nutrients. 2024 Jun 29;16(13):2082. doi: 10.3390/nu16132082 (PMC11243043; doi:10.3390/nu16132082)
Supplement: Supplementary file 1 [file nutrients-16-02082-s001.zip › Table S1.xlsx]

## Sheet: Change in Microbiome
Model performance characteristics
Fiber Group	Taxonomy level	Components (number)	Performance (error rate, BER)	AUC	p-value	Features (number)	Top 5 contributors
LFG
	Genus	2	0.41	0.63	0.07	Comp.1:13, Comp. 2:3	Δ Catenibacterium Δ Marvinbryantia Δ Colidextribacter Δ Incertae Sedis [Ruminococcaceae] Δ WPS-2
	Species	2	0.40	0.68	0.01	Comp.1:5, Comp. 2:252	Δ Streptococcus salivarius Δ uncultured [UCG-010] Δ metagenome [Marvinbryantia] Δ gut metagenome [Puniceicoccaceae] Δ uncultured [Ruminococcus]
	ASV	2	0.38	0.67	0.02	Comp.1:347, Comp. 2:187	Δ ASV [species Eubacterium ramalus] Δ ASV [species Eubacterium eutactus] Δ ASV [genus Coprococcus] Δ ASV [Species Eubacterium ramalus] Δ ASV [species Clostridum_leptum]
	Pathway	2	0.42	0.58	0.29	Comp.1:6, Comp. 2:132	Δ Aminobenzoate degradation Δ Ethylbenzene degradation Δ Fructose and mannose metabolism Δ Folate biosynthesis Δ beta-Alanine metabolism
HFG
	Genus	3	0.30	0.78	2.0 x 10-3	Comp.1:92, Comp. 2:9,Comp.3:70	Δ Eubacterium ruminantium group Δ Holdemanella Δ Oscillospiraceae UCG-005 Δ NK4A214 group Δ Romboutsia
	Species	2	0.32	0.80	1.3 x 10-3	Comp.1:254, Comp. 2:33	Δ xylanisolvens [Bacteroides] Δ caecimuris [Blautia] Δ uncultured [Barnesiella] Δ uncultured [Coriobacteriales Incertae Sedis] Δ [Oscillospiraceae UCG-003] gut_metagenome
	ASV	2	0.30	0.68	4.0 x 10-2	Comp.1:129, Comp. 2:51	Δ ASV [genus Anaerosporobacter] Δ ASV [genus Eubacterium ruminantium group] Δ ASV [genus Butyricicoccus] Δ ASV [Genus Eubacterium ruminantium group] Δ ASV [genus Monoglobus]
	Pathway	2	0.42	0.58	0.29	Comp.1:6, Comp. 2:132	Δ Fatty acid degradation Δ Biotin metabolism Δ Galactose metabolism Δ Streptomycin biosynthesis Δ Sulfur metabolism

## Sheet: Baseline Microbiome
Model performance characteristics
Taxonomy level	Components (number)	Performance (error rate, BER)	AUC	p-value	Features (number)	Top 5 contributors
Genus	2	0.42	0.55	0.33	Comp.1:129, Comp. 2:51	Butyrivibrio Lachnospiraceae UCG-008 Lachnospiraceae UCG-003 Dorea Negativibacillus
Species	2	0.35	0.69	9 x 10-4	Comp.1:129, Comp. 2:51	gut metagenome [Sutterella]" "unidentified [Eubacterium hallii group]" "uncultured [Eubacterium eligens group]" "gut metagenome [Incertae Sedis], "uncultured [Ruminococcus torques group]
ASV	2	0.32	0.71	2.4 x 10-4	Comp.1:129, Comp. 2:51	gut metagenome [Sutterella] unidentified [Eubacterium hallii group] uncultured [Eubacterium eligens group] gut metagenome [Incertae Sedis] uncultured [Ruminococcus torques group]
