# Supplementary material for: Beneficial Effects of Synbiotics on the Gut Microbiome in Individuals with Low Fiber Intake: Secondary Analysis of a Double-Blind, Randomized Controlled Trial
Source: Nutrients. 2024 Jun 29;16(13):2082. doi: 10.3390/nu16132082 (PMC11243043; doi:10.3390/nu16132082)
Supplement: Supplementary file 1 [file nutrients-16-02082-s001.zip › Table S2.xlsx]

## Sheet: Baseline Microbiome
	Group Contribution assigned by the model	Importance
Genus level
Component One (Optimal)
Butyrivibrio	HFG	-0.226051
Lachnospiraceae_UCG-003	HFG	-0.203382
Lachnospiraceae_UCG-008	HFG	-0.184776
Gastranaerophilales	HFG	-0.183419
[Eubacterium]_xylanophilum_group	HFG	-0.180497
[Bacteroides]_pectinophilus_group	HFG	-0.167302
Lachnospira	HFG	-0.167036
[Eubacterium]_ruminantium_group	HFG	-0.161095
[Eubacterium]_eligens_group	HFG	-0.149698
Sutterella	HFG	-0.139301
Romboutsia	LFG	0.125264
Bilophila	LFG	0.126867
Faecalitalea	LFG	0.13035
d__Bacteria_Actinobacteriota_Coriobacteriia_Coriobacteriales_Coriobacteriales_Incertae_Sedis_uncultured	LFG	0.134922
Intestinimonas	LFG	0.136477
Collinsella	LFG	0.14573
d__Bacteria_Firmicutes_Bacilli_Erysipelotrichales_Erysipelotrichaceae_uncultured	LFG	0.151048
[Ruminococcus]_torques_group	LFG	0.17084
Dorea	LFG	0.186587
Negativibacillus	LFG	0.190654
Component Two
Blautia	LFG	-0.32413
Unknown	HFG	-0.304049
Bifidobacterium	HFG	-0.276331
[Eubacterium]_hallii_group	LFG	-0.265819
Anaerostipes	LFG	-0.246884
Agathobacter	HFG	-0.198251
Incertae_Sedis	HFG	-0.195443
Flavonifractor	LFG	-0.183611
Erysipelatoclostridium	HFG	-0.176473
d__Bacteria_Firmicutes_Clostridia_Lachnospirales_Lachnospiraceae_uncultured	LFG	-0.15803
Butyricimonas	LFG	0.0866501
Oxalobacter	LFG	0.106289
d__Bacteria_Firmicutes_Clostridia_Oscillospirales_Ruminococcaceae_uncultured	LFG	0.135375
UCG-002	HFG	0.136523
Paraprevotella	LFG	0.153303
Clostridia_UCG-014	LFG	0.188459
UCG-010	HFG	0.195153
Clostridia_vadinBB60_group	HFG	0.204151
RF39	HFG	0.219832
UCG-003	HFG	0.28481
Species Level
Component One (Optimal)
d__Bacteria_Firmicutes_Clostridia_Lachnospirales_Lachnospiraceae_[Eubacterium]_hallii_group_unidentified	LFG	-0.329769
d__Bacteria_Actinobacteriota_Coriobacteriia_Coriobacteriales_Coriobacteriales_Incertae_Sedis_uncultured_gut_metagenome	LFG	-0.253092
d__Bacteria_Firmicutes_Clostridia_Lachnospirales_Lachnospiraceae_[Ruminococcus]_torques_group_uncultured_Firmicutes	LFG	-0.236928
d__Bacteria_Firmicutes_Clostridia_Lachnospirales_Lachnospiraceae_[Ruminococcus]_torques_group_metagenome	LFG	-0.200696
d__Bacteria_Firmicutes_Clostridia_Oscillospirales_Oscillospiraceae_UCG-005_human_gut	LFG	-0.176002
d__Bacteria_Firmicutes_Clostridia_Lachnospirales_Lachnospiraceae_Lachnospiraceae_UCG-010_uncultured_organism	LFG	-0.129219
d__Bacteria_Firmicutes_Clostridia_Oscillospirales_Ruminococcaceae_uncultured_human_gut	LFG	-0.112979
d__Bacteria_Firmicutes_Bacilli_Erysipelotrichales_Erysipelotrichaceae_uncultured_Clostridiales_bacterium	LFG	-0.104215
Prevotella_copri	LFG	-0.101512
Ruminococcus_faecis	LFG	-0.0941649
d__Bacteria_Firmicutes_Clostridia_Oscillospirales_Ruminococcaceae_Incertae_Sedis_uncultured_organism	HFG	0.149559
d__Bacteria_Firmicutes_Clostridia_Lachnospirales_Lachnospiraceae_Lachnospiraceae_NK4A136_group_metagenome	HFG	0.161584
d__Bacteria_Firmicutes_Clostridia_Clostridia_UCG-014_Clostridia_UCG-014_Clostridia_UCG-014_uncultured_Ruminococcaceae	HFG	0.162693
d__Bacteria_Firmicutes_Clostridia_Lachnospirales_Lachnospiraceae_Lachnospiraceae_UCG-004_uncultured_Clostridium	HFG	0.168091
d__Bacteria_Bacteroidota_Bacteroidia_Bacteroidales_Muribaculaceae_Muribaculaceae_uncultured_organism	HFG	0.170383
d__Bacteria_Firmicutes_Clostridia_Lachnospirales_Lachnospiraceae_Lachnospiraceae_UCG-008_uncultured_organism	HFG	0.196469
Butyrivibrio_crossotus	HFG	0.199242
Bacteroides_clarus	HFG	0.200205
d__Bacteria_Firmicutes_Clostridia_Lachnospirales_Lachnospiraceae_[Eubacterium]_eligens_group_uncultured_bacterium	HFG	0.268761
d__Bacteria_Proteobacteria_Gammaproteobacteria_Burkholderiales_Sutterellaceae_Sutterella_gut_metagenome	HFG	0.337148
ASV Level
Component One (top 20 using absolute value of importance) (Optimal)
Bacteria;Firmicutes;Clostridia;Clostridiales;Ruminococcaceae;Faecalibacterium	HFG	-0.970012
Bacteria;Proteobacteria;Gammaproteobacteria;Betaproteobacteriales;Burkholderiaceae;Sutterella;gut metagenome	HFG	-0.243059
Component Two (top 20 using absolute value of importance)
Bacteria;Firmicutes;Clostridia;Clostridiales;Lachnospiraceae;Roseburia;Roseburia sp. DJF_RR73	HFG	-0.509422
Bacteria;Firmicutes;Clostridia;Clostridiales;Ruminococcaceae;Ruminococcaceae UCG-013;uncultured Clostridium sp.	HFG	-0.252118
Bacteria;Proteobacteria;Gammaproteobacteria;Betaproteobacteriales;Burkholderiaceae;Sutterella;uncultured bacterium	HFG	-0.17859
Bacteria;Firmicutes;Clostridia;Clostridiales;Lachnospiraceae;Lachnospiraceae NK4A136 group;gut metagenome	HFG	-0.113122
Bacteria;Bacteroidetes;Bacteroidia;Bacteroidales	LFG	0.115875
Bacteria;Firmicutes;Clostridia;Clostridiales;Ruminococcaceae;Faecalibacterium	LFG	0.15216
Bacteria;Actinobacteria;Coriobacteriia;Coriobacteriales;Coriobacteriales Incertae Sedis;uncultured;gut metagenome	LFG	0.347351
Bacteria;Firmicutes;Clostridia;Clostridiales;Ruminococcaceae;Ruminococcaceae UCG-013;uncultured Clostridium sp.	LFG	0.689204

## Sheet: Low fiber intake group
	Group Contribution assigned by the model	Importance	Mean relative change in synbiotic compared to placebo
Genus level
Component One (Optimal)
Catenibacterium	Synbiotic	-0.564536717	Increase
WPS-2	Synbiotic	-0.276105447	Increase
Prevotellaceae_UCG-003	Synbiotic	-0.203727232	Increase
Mitsuokella	Synbiotic	-0.139409488	Increase
Adlercreutzia	Synbiotic	-0.100642501	Increase
Paraprevotella	Synbiotic	-0.076173107	Increase
Lachnospiraceae_UCG-010	Synbiotic	-0.067070443	Increase
Lachnospiraceae_UCG-003	Synbiotic	-0.007265872	Increase
Family_XIII_UCG-001	Placebo	0.044519236	Decrease
Butyricimonas	Placebo	0.118392268	Decrease
Incertae_Sedis	Placebo	0.303582771	Decrease
Colidextribacter	Placebo	0.409501058	Decrease
Marvinbryantia	Placebo	0.49778458	Decrease
Component Two
Erysipelatoclostridium	Placebo	0.411344409	Decrease
Alloprevotella	Synbiotic	0.485792693	Increase
Ruminococcaceae CAG-352	Synbiotic	0.771233581	Increase
Species Level
Component One (Optimal)
Streptococcus_salivarius	Synbiotic	-0.721034303	Increase
d__Bacteria_Firmicutes_Negativicutes_Acidaminococcales_Acidaminococcaceae_Phascolarctobacterium_gut_metagenome	Synbiotic	-0.127444359	Increase
d__Bacteria_Firmicutes_Clostridia_Oscillospirales_Ruminococcaceae_Ruminococcus_uncultured_organism	Placebo	0.126160287	Decrease
d__Bacteria_Firmicutes_Clostridia_Lachnospirales_Lachnospiraceae_Marvinbryantia_metagenome	Placebo	0.327666161	Decrease
d__Bacteria_Firmicutes_Clostridia_Oscillospirales_UCG-010_UCG-010_uncultured_organism	Placebo	0.583597411	Decrease
Component Two (top 20 using absolute value of importance)
d__Bacteria_Firmicutes_Clostridia_Lachnospirales_Lachnospiraceae_Lachnospiraceae_FCS020_group_uncultured_Clostridium	Synbiotic	-0.140916905	Increase
Alistipes_inops	Synbiotic	-0.139564867	Increase
d__Bacteria_Firmicutes_Clostridia_Clostridia_UCG-014_Clostridia_UCG-014_Clostridia_UCG-014_gut_metagenome	Synbiotic	-0.137613438	Increase
Bifidobacterium_adolescentis	Synbiotic	-0.128658376	Increase
d__Bacteria_Firmicutes_Clostridia_Oscillospirales_Ruminococcaceae_[Eubacterium]_siraeum_group_gut_metagenome	Synbiotic	-0.119121995	Increase
Turicibacter_sp.	Synbiotic	-0.112193419	Increase
d__Bacteria_Firmicutes_Clostridia_Lachnospirales_Lachnospiraceae_Lachnoclostridium_uncultured_organism	Synbiotic	-0.101724341	Increase
[Clostridium]_saccharogumia	Synbiotic	-0.10110429	Increase
d__Bacteria_Firmicutes_Clostridia_Oscillospirales_[Eubacterium]_coprostanoligenes_group_[Eubacterium]_coprostanoligenes_group_human_gut	Placebo	-0.096215179	Decrease
Prevotella_copri	Synbiotic	-0.095690936	Increase
d__Bacteria_Firmicutes_Clostridia_Oscillospirales_Oscillospiraceae_Colidextribacter_uncultured_Clostridia	Placebo	0.115663591	Decrease
Bifidobacterium_pseudocatenulatum	Placebo	0.118125029	Decrease
Coprobacter_secundus	Placebo	0.118395548	Decrease
d__Bacteria_Firmicutes_Clostridia_Oscillospirales_Ruminococcaceae_Ruminococcus_uncultured_Ruminococcus	Placebo	0.122183876	Decrease
[Clostridium]_leptum	Placebo	0.132400766	Decrease
d__Bacteria_Bacteroidota_Bacteroidia_Bacteroidales_uncultured_uncultured_gut_metagenome	Placebo	0.132619769	Decrease
Lactobacillus_sp.	Placebo	0.143907487	Decrease
Haemophilus_parainfluenzae	Placebo	0.144732296	Decrease
Tyzzerella_sp.	Placebo	0.16242225	Decrease
d__Bacteria_Firmicutes_Clostridia_Lachnospirales_Lachnospiraceae_Lachnospiraceae_NK4A136_group_metagenome	Placebo	0.186959892	Decrease
ASV Level
Component One (top 20 using absolute value of importance) (Optimal)
d__Bacteria; p__Firmicutes; c__Clostridia; o__Lachnospirales; f__Lachnospiraceae; g__Coprococcus; s__Coprococcus_eutactus	Synbiotic	-0.144188152	Increase
d__Bacteria; p__Firmicutes; c__Clostridia; o__Lachnospirales; f__Lachnospiraceae; g__Agathobacter; s__Eubacterium_ramulus	Synbiotic	-0.125924578	Increase
d__Bacteria; p__Firmicutes; c__Clostridia; o__Lachnospirales; f__Lachnospiraceae; g__Lachnospiraceae_ND3007_group; s__metagenome	Synbiotic	-0.120854926	Increase
d__Bacteria; p__Firmicutes; c__Clostridia; o__Lachnospirales; f__Lachnospiraceae; g__Lachnospiraceae_ND3007_group; s__metagenome	Synbiotic	-0.120542044	Increase
d__Bacteria; p__Firmicutes; c__Clostridia; o__Peptostreptococcales-Tissierellales; f__Peptostreptococcaceae	Synbiotic	-0.118217101	Increase
d__Bacteria; p__Firmicutes; c__Clostridia; o__Oscillospirales; f__Ruminococcaceae; g__Faecalibacterium	Synbiotic	-0.114898111	Increase
d__Bacteria; p__Firmicutes; c__Clostridia; o__Lachnospirales; f__Lachnospiraceae; g__Fusicatenibacter	Synbiotic	-0.11430763	Increase
d__Bacteria; p__Firmicutes; c__Clostridia; o__Lachnospirales; f__Lachnospiraceae; g__Blautia	Synbiotic	-0.111291846	Increase
d__Bacteria; p__Firmicutes; c__Clostridia; o__Lachnospirales; f__Lachnospiraceae; g__Agathobacter	Synbiotic	-0.104999343	Increase
d__Bacteria; p__Bacteroidota; c__Bacteroidia; o__Bacteroidales; f__Rikenellaceae; g__Alistipes; s__Bacteroides_sp.	Synbiotic	-0.104068752	Increase
d__Bacteria; p__Firmicutes; c__Clostridia; o__Lachnospirales; f__Lachnospiraceae; g__Dorea	Placebo	0.081773177	Decrease
d__Bacteria; p__Firmicutes; c__Clostridia; o__Oscillospirales; f__Ruminococcaceae; g__Faecalibacterium	Placebo	0.089629049	Decrease
d__Bacteria; p__Firmicutes; c__Clostridia; o__Lachnospirales; f__Lachnospiraceae; g__Roseburia; s__Roseburia_faecis	Placebo	0.09070977	Decrease
d__Bacteria; p__Firmicutes; c__Clostridia; o__Oscillospirales; f__Oscillospiraceae; g__UCG-005; s__uncultured_organism	Placebo	0.100555365	Decrease
d__Bacteria; p__Firmicutes; c__Clostridia; o__Oscillospirales; f__Ruminococcaceae; g__Faecalibacterium	Placebo	0.101165215	Decrease
d__Bacteria; p__Firmicutes; c__Clostridia; o__Oscillospirales; f__Ruminococcaceae; g__Faecalibacterium	Placebo	0.105903972	Decrease
d__Bacteria; p__Firmicutes; c__Clostridia; o__Oscillospirales; f__Ruminococcaceae; g__Subdoligranulum	Placebo	0.107116236	Decrease
d__Bacteria; p__Firmicutes; c__Clostridia; o__Lachnospirales; f__Lachnospiraceae; g__Coprococcus; s__metagenome	Placebo	0.154360088	Decrease
d__Bacteria; p__Firmicutes; c__Clostridia; o__Lachnospirales; f__Lachnospiraceae; g__Agathobacter; s__Eubacterium_ramulus	Placebo	0.156894704	Decrease
d__Bacteria; p__Firmicutes; c__Clostridia; o__Oscillospirales; f__Ruminococcaceae; g__Incertae_Sedis; s__[Clostridium]_leptum	Placebo	0.162174308	Decrease
Component Two (top 20 using absolute value of importance)
d__Bacteria; p__Firmicutes; c__Bacilli; o__Erysipelotrichales; f__Erysipelatoclostridiaceae; g__Erysipelotrichaceae_UCG-003	Synbiotic	-0.291133525	Increase
d__Bacteria; p__Firmicutes; c__Clostridia; o__Lachnospirales; f__Lachnospiraceae; g__Lachnospiraceae_ND3007_group; s__metagenome	Synbiotic	-0.282281636	Increase
d__Bacteria; p__Firmicutes; c__Clostridia; o__Oscillospirales; f__Ruminococcaceae; g__Faecalibacterium	Synbiotic	-0.233371103	Increase
d__Bacteria; p__Firmicutes; c__Clostridia; o__Lachnospirales; f__Lachnospiraceae; g__[Ruminococcus]_torques_group; s__Ruminococcus_lactaris	Synbiotic	-0.196278028	Increase
d__Bacteria; p__Firmicutes; c__Clostridia; o__Lachnospirales; f__Lachnospiraceae; g__Anaerostipes; s__Anaerostipes_hadrus	Synbiotic	-0.159650906	Increase
d__Bacteria; p__Desulfobacterota; c__Desulfovibrionia; o__Desulfovibrionales; f__Desulfovibrionaceae; g__Bilophila; s__uncultured_bacterium	Synbiotic	-0.154875701	Increase
d__Bacteria; p__Firmicutes; c__Clostridia; o__Lachnospirales; f__Lachnospiraceae; g__Blautia	Synbiotic	-0.152952941	Increase
d__Bacteria; p__Firmicutes; c__Clostridia; o__Lachnospirales; f__Lachnospiraceae; g__Blautia	Synbiotic	-0.149961396	Increase
d__Bacteria; p__Firmicutes; c__Clostridia; o__Lachnospirales; f__Lachnospiraceae; g__Blautia	Synbiotic	-0.127288085	Increase
d__Bacteria; p__Firmicutes; c__Clostridia; o__Lachnospirales; f__Lachnospiraceae; g__Lachnospiraceae_ND3007_group; s__metagenome	Synbiotic	-0.084009708	Increase
d__Bacteria; p__Firmicutes; c__Clostridia; o__Oscillospirales; f__[Eubacterium]_coprostanoligenes_group; g__[Eubacterium]_coprostanoligenes_group; s__human_gut	Placebo	0.124860925	Decrease
d__Bacteria; p__Cyanobacteria; c__Vampirivibrionia; o__Gastranaerophilales; f__Gastranaerophilales; g__Gastranaerophilales; s__uncultured_bacterium	Placebo	0.130455931	Decrease
d__Bacteria; p__Firmicutes; c__Clostridia; o__Oscillospirales; f__[Eubacterium]_coprostanoligenes_group; g__[Eubacterium]_coprostanoligenes_group; s__human_gut	Placebo	0.141443844	Decrease
d__Bacteria; p__Firmicutes; c__Clostridia; o__Oscillospirales; f__Oscillospiraceae; g__UCG-005; s__human_gut	Placebo	0.143552341	Decrease
d__Bacteria; p__Bacteroidota; c__Bacteroidia; o__Bacteroidales; f__Bacteroidaceae; g__Bacteroides	Placebo	0.152480254	Decrease
d__Bacteria; p__Bacteroidota; c__Bacteroidia; o__Bacteroidales; f__Barnesiellaceae; g__Barnesiella	Synbiotic	0.158688817	Increase
d__Bacteria; p__Bacteroidota; c__Bacteroidia; o__Bacteroidales; f__Barnesiellaceae; g__Barnesiella	Placebo	0.159025153	Decrease
d__Bacteria; p__Firmicutes; c__Clostridia; o__Lachnospirales; f__Lachnospiraceae; g__Agathobacter; s__Eubacterium_ramulus	Placebo	0.163790668	Decrease
d__Bacteria; p__Actinobacteriota; c__Actinobacteria; o__Bifidobacteriales; f__Bifidobacteriaceae; g__Bifidobacterium; s__Bifidobacterium_pseudocatenulatum	Synbiotic	0.164298571	Increase
d__Bacteria; p__Bacteroidota; c__Bacteroidia; o__Bacteroidales; f__Barnesiellaceae; g__Barnesiella; s__uncultured_organism	Placebo	0.195880181	Decrease
Pathway Level
Component One (Optimal)
Fructose and mannose metabolism	Synbiotic	-0.36132441	Increase
Folate biosynthesis	Synbiotic	-0.267684636	Increase
beta-Alanine metabolism	Synbiotic	-0.12472747	Increase
One carbon pool by folate	Synbiotic	-0.00689439	Increase
Ethylbenzene degradation	Placebo	0.554403541	Decrease
Aminobenzoate degradation	Placebo	0.689073179	Decrease
Component Two (top 20 using absolute value of importance) (Optimal)
ko00500: Starch and sucrose metabolism	Synbiotic	-0.186461973	Increase
ko01051: Biosynthesis of ansamycins (Metabolism of terpenoids and polyketides)	Placebo	-0.181752775	Decrease
ko04973: Carbohydrate digestion and absorption	Placebo	-0.169823305	Decrease
ko00401: Novobiocin biosynthesis	Synbiotic	-0.168210062	Increase
ko00770: Pantothenate and CoA biosynthesis (Metabolism of cofactors and vitamins)	Synbiotic	-0.166731892	Increase
ko00940: Phenylpropanoid biosynthesis	Placebo	-0.160207386	Decrease
ko00710: Carbon fixation in photosynthetic organisms	Synbiotic	-0.159199326	Increase
ko00524: Neomycin, kanamycin and gentamicin biosynthesis (Biosynthesis of other secondary metabolites)	Placebo	-0.149330841	Decrease
ko00400: Phenylalanine, tyrosine and tryptophan biosynthesis	Synbiotic	-0.14204022	Increase
ko00740: Riboflavin metabolism	Synbiotic	-0.140876656	Increase
ko00361: Chlorocyclohexane and chlorobenzene degradation	Synbiotic	0.108406977	Increase
ko04141: Protein processing in endoplasmic reticulum	Synbiotic	0.109001895	Increase
ko00830: Retinol metabolism	Placebo	0.109417986	Decrease
ko00130: Ubiquinone and other terpenoid-quinone biosynthesis (Metabolism of cofactors and vitamins)	Synbiotic	0.120907566	Increase
ko00280: Valine, leucine and isoleucine degradation	Placebo	0.125141228	Decrease
ko01053: Biosynthesis of siderophore group nonribosomal peptides	Synbiotic	0.144420329	Increase
ko04070: Phosphatidylinositol signaling system	Synbiotic	0.162475669	Increase
ko00980: Metabolism of xenobiotics by cytochrome P450	Placebo	0.162791012	Decrease
ko00982: Drug metabolism - cytochrome P450 (Xenobiotics biodegradation and metabolism)	Placebo	0.162830624	Decrease
ko04011: MAPK signaling pathway - yeast	Synbiotic	0.181314559	Increase

## Sheet: High fiber intake group
	Group Contribution assigned by the model	Importance	Mean relative change in synbiotic compared to placebo
Genus level
Component One (Optimal)
Holdemanella	Placebo	-0.240514033	Decrease
Romboutsia	Placebo	-0.190396024	Decrease
Catenibacterium	Placebo	-0.190020255	Decrease
Rikenellaceae_RC9_gut_group	Placebo	-0.178095697	Decrease
Fusobacterium	Placebo	-0.167778464	Decrease
Terrisporobacter	Placebo	-0.163324485	Decrease
[Eubacterium]_coprostanoligenes_group	Placebo	-0.156972955	Decrease
Moryella	Placebo	-0.152830817	Decrease
Bacteroides	Placebo	-0.150751217	Decrease
[Ruminococcus]_gnavus_group	Placebo	-0.149504167	Decrease
UCG-002	Synbiotic	0.122835606	Increase
[Eubacterium]_eligens_group	Synbiotic	0.123899115	Increase
Anaerosporobacter	Synbiotic	0.132480073	Increase
d__Bacteria_Firmicutes_Clostridia_Oscillospirales_Ruminococcaceae_uncultured	Synbiotic	0.140015681	Increase
Parasutterella	Synbiotic	0.141767467	Increase
Oscillospiraceae UCG-003	Synbiotic	0.168692152	Increase
Alistipes	Synbiotic	0.187833277	Increase
Oscillospiraceae NK4A214_group	Synbiotic	0.211579886	Increase
Oscillospiraceae UCG-005	Synbiotic	0.212155219	Increase
[Eubacterium]_ruminantium_group	Synbiotic	0.252552396	Increase
Component Two (Optimal)
Haemophilus	Placebo	-0.820451	Decrease
[Eubacterium]_ruminantium_group	Placebo	-0.341209	Decrease
Erysipelotrichaceae_UCG-003	Placebo	-0.187392	Decrease
Erysipelatoclostridiaceae	Synbiotic	-0.178193	Increase
Bifidobacterium	Synbiotic	-0.00372667	Increase
Butyricimonas	Placebo	0.0644791	Decrease
Butyricicoccus	Synbiotic	0.0679174	Increase
Victivallis	Synbiotic	0.178058	Increase
Monoglobus	Synbiotic	0.321059	Increase
Species Level
Component One (Optimal)
Bacteroides_xylanisolvens	Placebo	-0.138996154	Decrease
Blautia_caecimuris	Placebo	-0.133358976	Decrease
d__Bacteria_Bacteroidota_Bacteroidia_Bacteroidales_Barnesiellaceae_Barnesiella_uncultured_organism	Placebo	-0.132495694	Decrease
d__Bacteria_Actinobacteriota_Coriobacteriia_Coriobacteriales_Coriobacteriales_Incertae_Sedis_uncultured_uncultured_organism	Placebo	-0.132441183	Decrease
Catenibacterium_mitsuokai	Placebo	-0.128907309	Decrease
d__Bacteria_Firmicutes_Bacilli_Erysipelotrichales_Erysipelatoclostridiaceae_Catenibacterium_uncultured_bacterium	Placebo	-0.126622528	Decrease
Coprococcus_comes	Placebo	-0.125186973	Decrease
Blautia_hansenii	Placebo	-0.124146123	Decrease
d__Bacteria_Firmicutes_Clostridia_Oscillospirales_UCG-010_UCG-010_uncultured_organism	Placebo	-0.120676887	Decrease
d__Bacteria_Bacteroidota_Bacteroidia_Bacteroidales_Rikenellaceae_Rikenellaceae_RC9_gut_group_uncultured_bacterium	Placebo	-0.119132208	Decrease
d__Bacteria_Firmicutes_Clostridia_Lachnospirales_Lachnospiraceae_Lachnospiraceae_UCG-001_metagenome	Synbiotic	0.09094584	Increase
d__Bacteria_Firmicutes_Clostridia_Christensenellales_Christensenellaceae_Christensenellaceae_R-7_group_uncultured_organism	Synbiotic	0.099632954	Increase
d__Bacteria_Firmicutes_Clostridia_Christensenellales_Christensenellaceae_Christensenellaceae_R-7_group_gut_metagenome	Synbiotic	0.105222261	Increase
d__Bacteria_Firmicutes_Clostridia_Oscillospirales_Oscillospiraceae_UCG-005_uncultured_organism	Synbiotic	0.105652843	Increase
d__Bacteria_Firmicutes_Clostridia_Oscillospirales_Oscillospiraceae_UCG-005_uncultured_bacterium	Synbiotic	0.10979232	Increase
d__Bacteria_Firmicutes_Clostridia_Lachnospirales_Lachnospiraceae_Lachnospiraceae_FCS020_group_uncultured_bacterium	Synbiotic	0.110474944	Increase
d__Bacteria_Firmicutes_Clostridia_Oscillospirales_Oscillospiraceae_UCG-002_gut_metagenome	Synbiotic	0.119008028	Increase
d__Bacteria_Firmicutes_Clostridia_Oscillospirales_Oscillospiraceae_NK4A214_group_metagenome	Synbiotic	0.119717352	Increase
d__Bacteria_Firmicutes_Clostridia_Lachnospirales_Lachnospiraceae_[Eubacterium]_ruminantium_group_gut_metagenome	Synbiotic	0.124756003	Increase
d__Bacteria_Firmicutes_Clostridia_Oscillospirales_Oscillospiraceae_UCG-003_gut_metagenome	Synbiotic	0.131195448	Increase
ASV level
Component One (Optimal)
d__Bacteria; p__Firmicutes; c__Clostridia; o__Lachnospirales; f__Lachnospiraceae; g__Anaerosporobacter; s__uncultured_organism	Synbiotic	-0.0803291	Increasea
d__Bacteria; p__Firmicutes; c__Clostridia; o__Lachnospirales; f__Lachnospiraceae; g__[Eubacterium]_ruminantium_group	Synbiotic	-0.0795538	Increasea
d__Bacteria; p__Firmicutes; c__Clostridia; o__Oscillospirales; f__Butyricicoccaceae; g__Butyricicoccus; s__uncultured_bacterium	Placebo	0.075084	Decrease
d__Bacteria; p__Firmicutes; c__Clostridia; o__Lachnospirales; f__Lachnospiraceae; g__[Eubacterium]_ruminantium_group; s__gut_metagenome	Synbiotic	-0.0727434	Increasea
d__Bacteria; p__Firmicutes; c__Clostridia; o__Monoglobales; f__Monoglobaceae; g__Monoglobus; s__metagenome	Synbiotic	-0.0709265	Increasea
d__Bacteria; p__Firmicutes; c__Clostridia; o__Oscillospirales; f__Oscillospiraceae; g__UCG-002	Synbiotic	-0.0706319	Increasea
d__Bacteria; p__Firmicutes; c__Clostridia; o__Oscillospirales; f__Ruminococcaceae; g__Faecalibacterium	Placebo	0.0682518	Decrease
d__Bacteria; p__Proteobacteria; c__Gammaproteobacteria; o__Burkholderiales; f__Sutterellaceae; g__Parasutterella	Synbiotic	-0.062687	Increasea
d__Bacteria; p__Firmicutes; c__Clostridia; o__Lachnospirales; f__Lachnospiraceae; g__Anaerostipes; s__metagenome	Synbiotic	-0.0625316	Increasea
d__Bacteria; p__Firmicutes; c__Clostridia; o__Lachnospirales; f__Lachnospiraceae; g__Blautia	Placebo	0.0614351	Decrease
d__Bacteria; p__Firmicutes; c__Clostridia; o__Lachnospirales; f__Lachnospiraceae	Placebo	0.0607764	Decrease
d__Bacteria; p__Firmicutes; c__Clostridia; o__Oscillospirales; f__Oscillospiraceae; g__UCG-002; s__uncultured_organism	Synbiotic	-0.0606361	Increasea
d__Bacteria; p__Desulfobacterota; c__Desulfovibrionia; o__Desulfovibrionales; f__Desulfovibrionaceae; g__Bilophila; s__uncultured_bacterium	Synbiotic	-0.060211	Increasea
d__Bacteria; p__Firmicutes; c__Clostridia; o__Lachnospirales; f__Lachnospiraceae; g__Blautia; s__Blautia_caecimuris	Placebo	0.0599823	Decrease
d__Bacteria; p__Firmicutes; c__Clostridia; o__Oscillospirales; f__Ruminococcaceae; g__Faecalibacterium	Placebo	0.0598634	Decrease
d__Bacteria; p__Bacteroidota; c__Bacteroidia; o__Bacteroidales; f__Bacteroidaceae; g__Bacteroides; s__Bacteroides_vulgatus	Placebo	0.0594649	Decrease
d__Bacteria; p__Firmicutes; c__Bacilli; o__Erysipelotrichales; f__Erysipelotrichaceae; g__Holdemanella	Placebo	0.0592919	Decrease
d__Bacteria; p__Firmicutes; c__Clostridia; o__Oscillospirales; f__Ruminococcaceae; g__Faecalibacterium	Synbiotic	-0.0588365	Increasea
d__Bacteria; p__Firmicutes; c__Clostridia; o__Oscillospirales; f__Oscillospiraceae; g__UCG-003; s__gut_metagenome	Synbiotic	-0.0583917	Increasea
d__Bacteria; p__Firmicutes; c__Clostridia; o__Lachnospirales; f__Lachnospiraceae; g__Agathobacter; s__Eubacterium_ramulus	Placebo	0.0583014	Decrease
Pathway level
Component One (Optimal)
Biotin metabolism	Placebo	-0.359524935	Decrease
Galactose metabolism	Placebo	-0.304528795	Decrease
Streptomycin biosynthesis	Placebo	-0.290022113	Decrease
Sulfur metabolism	Placebo	-0.273098337	Decrease
Amino sugar and nucleotide sugar metabolism	Placebo	-0.257153241	Decrease
Secondary bile acid biosynthesis	Placebo	-0.233796627	Decrease
Primary bile acid biosynthesis	Placebo	-0.23377471	Decrease
Polyketide sugar unit biosynthesis	Placebo	-0.199204954	Decrease
Phosphatidylinositol signaling system	Placebo	-0.19038602	Decrease
Pentose and glucuronate interconversions	Placebo	-0.187080263	Decrease
Cyanoamino acid metabolism	Placebo	-0.12144557	Decrease
Alanine, aspartate and glutamate metabolism	Placebo	-0.105826768	Decrease
Nucleocytoplasmic transport	Placebo	-0.036713884	Decrease
Oxidative phosphorylation	Placebo	-0.034171986	Decrease
Insulin signaling pathway	Placebo	-0.032796352	Decrease
Phosphonate and phosphinate metabolism	Placebo	-0.03242192	Decrease
Starch and sucrose metabolism	Placebo	-0.029681841	Decrease
Butanoate metabolism	Synbiotic	0.022579118	Increase
Chlorocyclohexane and chlorobenzene degradation	Synbiotic	0.128521114	Increase
Styrene degradation	Synbiotic	0.142661123	Increase
Lysine degradation	Synbiotic	0.215141841	Increase
Metabolism; Amino acid metabolism	Synbiotic	0.270486366	Increase
Fatty acid degradation	Synbiotic	0.380316225	Increase
Component Two (Optimal)
Insulin signaling pathway	Placebo	-0.199376608	Decrease
Folate biosynthesis	Placebo	0.123307773	Decrease
Biosynthesis of vancomycin group antibiotics	Placebo	0.340974028	Decrease
Ascorbate and aldarate metabolism	Synbiotic	0.520335126	Increase
Inositol phosphate metabolism	Synbiotic	0.747015549	Increase
