# Supplementary material for: Beneficial Effects of Synbiotics on the Gut Microbiome in Individuals with Low Fiber Intake: Secondary Analysis of a Double-Blind, Randomized Controlled Trial
Source: Nutrients. 2024 Jun 29;16(13):2082. doi: 10.3390/nu16132082 (PMC11243043; doi:10.3390/nu16132082)
Supplement: Supplementary file 1 [file nutrients-16-02082-s001.zip › Table S3.xlsx]

## Sheet: LFG
Microbe	variables	Estimate	Std.Error	pvalue	padj	Phylum	Class	Order	Family	Incidence rate ratio
Hafnia-Obesumbacterium	Groupsynbiotic:Session2	-123.957	0.315278	2.81393e-93	2.81393e-93	Proteobacteria	Gammaproteobacteria	Enterobacterales	Hafniaceae	1.46673e-54
Escherichia-Shigella	Groupsynbiotic:Session2	1.03808	0.321608	0.014993	0.014993	Proteobacteria	Gammaproteobacteria	Enterobacterales	Enterobacteriaceae	2.8238
Megasphaera	Groupsynbiotic:Session2	2.13848	0.196956	7.74792e-14	7.74792e-14	Firmicutes	Negativicutes	Veillonellales-Selenomonadales	Veillonellaceae	8.48652
Mitsuokella	Groupsynbiotic:Session2	0.238789	0.0398288	2.17792e-06	2.17792e-06	Firmicutes	Negativicutes	Veillonellales-Selenomonadales	Selenomonadaceae	1.26971
Terrisporobacter	Groupsynbiotic:Session2	1.08894	0.318678	0.00911653	0.00911653	Firmicutes	Clostridia	Peptostreptococcales-Tissierellales	Peptostreptococcaceae	2.97111
CAG-352	Groupsynbiotic:Session2	-2.43928	0.0250206	8.22295e-61	8.22295e-61	Firmicutes	Clostridia	Oscillospirales	Ruminococcaceae	0.0872234
Izemoplasmatales	Groupsynbiotic:Session2	-2.14365	0.258817	5.5885e-10	5.5885e-10	Firmicutes	Bacilli	Izemoplasmatales	Izemoplasmatales	0.117226
Faecalitalea	Groupsynbiotic:Session2	-1.44683	0.277492	2.59972e-05	2.59972e-05	Firmicutes	Bacilli	Erysipelotrichales	Erysipelotrichaceae	0.235316
Catenibacterium	Groupsynbiotic:Session2	1.1417	0.146865	3.23202e-09	3.23202e-09	Firmicutes	Bacilli	Erysipelotrichales	Erysipelatoclostridiaceae	3.1321
Gastranaerophilales	Groupsynbiotic:Session2	16.0857	0.000401078	1.94113e-201	1.94113e-201	Cyanobacteria	Vampirivibrionia	Gastranaerophilales	Gastranaerophilales	9.68109e+06
Rikenellaceae_RC9_gut_group	Groupsynbiotic:Session2	-0.764716	0.174397	0.000436383	0.000436383	Bacteroidota	Bacteroidia	Bacteroidales	Rikenellaceae	0.465466
Paraprevotella	Groupsynbiotic:Session2	1.17781	0.216652	1.2633e-05	1.2633e-05	Bacteroidota	Bacteroidia	Bacteroidales	Prevotellaceae	3.24726
Prevotellaceae_NK3B31_group	Groupsynbiotic:Session2	-1.9047	0.122513	3.87466e-20	3.87466e-20	Bacteroidota	Bacteroidia	Bacteroidales	Prevotellaceae	0.148868

## Sheet: HFG
Microbe	variables	Estimate	Std.Error	pvalue	padj	Phylum	Class	Order	Family	Incidence Rate Ratio
Victivallis	Groupsynbiotic:Session2	-0.987582	0.28364	0.00797831	0.00797831	Verrucomicrobiota	Lentisphaeria	Victivallales	Victivallaceae	0.372476
vadinBE97	Groupsynbiotic:Session2	-2.73067	0.203447	3.35662e-14	3.35662e-14	Verrucomicrobiota	Lentisphaeria	Victivallales	vadinBE97	0.0651754
Escherichia-Shigella	Groupsynbiotic:Session2	2.171	0.399118	3.51516e-05	3.51516e-05	Proteobacteria	Gammaproteobacteria	Enterobacterales	Enterobacteriaceae	8.76705
Oxalobacter	Groupsynbiotic:Session2	1.73117	0.1884	8.52222e-10	8.52222e-10	Proteobacteria	Gammaproteobacteria	Burkholderiales	Oxalobacteraceae	5.64724
Megasphaera	Groupsynbiotic:Session2	-2.27828	0.16418	1.79126e-14	1.79126e-14	Firmicutes	Negativicutes	Veillonellales-Selenomonadales	Veillonellaceae	0.10246
Veillonella	Groupsynbiotic:Session2	1.17167	0.3086	0.0036327	0.0036327	Firmicutes	Negativicutes	Veillonellales-Selenomonadales	Veillonellaceae	3.22738
Acidaminococcus	Groupsynbiotic:Session2	-2.15362	0.119678	8.07411e-18	8.07411e-18	Firmicutes	Negativicutes	Acidaminococcales	Acidaminococcaceae	0.116064
Intestinibacter	Groupsynbiotic:Session2	-1.31445	0.376157	0.00797831	0.00797831	Firmicutes	Clostridia	Peptostreptococcales-Tissierellales	Peptostreptococcaceae	0.268621
Romboutsia	Groupsynbiotic:Session2	-0.824559	0.25159	0.0121427	0.0121427	Firmicutes	Clostridia	Peptostreptococcales-Tissierellales	Peptostreptococcaceae	0.438428
Fournierella	Groupsynbiotic:Session2	-0.83748	0.211627	0.00241692	0.00241692	Firmicutes	Clostridia	Oscillospirales	Ruminococcaceae	0.4328
UCG-005	Groupsynbiotic:Session2	1.02146	0.239729	0.00104776	0.00104776	Firmicutes	Clostridia	Oscillospirales	Oscillospiraceae	2.77725
[Eubacterium]_ruminantium_group	Groupsynbiotic:Session2	2.39853	0.363822	1.29366e-06	1.29366e-06	Firmicutes	Clostridia	Lachnospirales	Lachnospiraceae	11.007
[Ruminococcus]_gauvreauii_group	Groupsynbiotic:Session2	-0.795095	0.234163	0.00964485	0.00964485	Firmicutes	Clostridia	Lachnospirales	Lachnospiraceae	0.451538
Butyrivibrio	Groupsynbiotic:Session2	0.810719	0.105932	5.69148e-08	5.69148e-08	Firmicutes	Clostridia	Lachnospirales	Lachnospiraceae	2.24953
Lachnospiraceae_UCG-003	Groupsynbiotic:Session2	1.3567	0.111007	4.32532e-13	4.32532e-13	Firmicutes	Clostridia	Lachnospirales	Lachnospiraceae	3.88336
Lachnospiraceae_UCG-010	Groupsynbiotic:Session2	-0.623294	0.214251	0.0274424	0.0274424	Firmicutes	Clostridia	Lachnospirales	Lachnospiraceae	0.536175
Lactobacillus	Groupsynbiotic:Session2	1.05222	0.350099	0.0221868	0.0221868	Firmicutes	Bacilli	Lactobacillales	Lactobacillaceae	2.86399
Holdemanella	Groupsynbiotic:Session2	-0.73243	0.222081	0.0120214	0.0120214	Firmicutes	Bacilli	Erysipelotrichales	Erysipelotrichaceae	0.48074
Asteroleplasma	Groupsynbiotic:Session2	-1.23837	0.40513	0.0210592	0.0210592	Firmicutes	Bacilli	Erysipelotrichales	Erysipelatoclostridiaceae	0.289855
Anaeroplasma	Groupsynbiotic:Session2	-7.25682	0.873336	9.23781e-09	9.23781e-09	Firmicutes	Bacilli	Acholeplasmatales	Acholeplasmataceae	0.000705345
Rikenellaceae_RC9_gut_group	Groupsynbiotic:Session2	-1.19675	0.214457	2.47194e-05	2.47194e-05	Bacteroidota	Bacteroidia	Bacteroidales	Rikenellaceae	0.302174
Paraprevotella	Groupsynbiotic:Session2	-1.64392	0.283297	1.35879e-05	1.35879e-05	Bacteroidota	Bacteroidia	Bacteroidales	Prevotellaceae	0.193222
Prevotellaceae_NK3B31_group	Groupsynbiotic:Session2	-1.52225	0.328211	0.000358584	0.000358584	Bacteroidota	Bacteroidia	Bacteroidales	Prevotellaceae	0.218221
